# Supplementary material for: Sex-specific rejection in mate-guarding pair formation in the intertidal copepod, Tigriopus californicus
Source: PLoS One. 2017 Aug 23;12(8):e0183758. doi: 10.1371/journal.pone.0183758 (PMC5568411; doi:10.1371/journal.pone.0183758)
Supplement: S1 Table — Wild-caught (n = 24): pairs collected from the field collection site. Lab cultured (n = 24): pairs collected from the lab culture stocks. Pairs with a juvenile from CII to CIV were collected from the sources and maintained separately from other pairs in wells of 24-well plates until the guarded juveniles developed to the adult stage. (XLSX) [file pone.0183758.s009.xlsx]

## Sheet: Sheet1
	Sex of guarded juveniles (identified after sexual maturation)
	Female	Male	Unknown (died before maturation)
Wild-caught (n=24)	22	0	2
Lab cultured (n=24)	22	0	2
